# Supplementary material for: Phylogenetic Characterization of HIV-1 Sub-Subtype A1 in Karachi, Pakistan
Source: Viruses. 2022 Oct 20;14(10):2307. doi: 10.3390/v14102307 (PMC9611109; doi:10.3390/v14102307)
Supplement: Supplementary file 1 [file viruses-14-02307-s001.zip]

Archive with 1 entries (1 files):
- viruses-1911418-supplementary.pdf
